# Supplementary material for: Lysophosphatidylserines derived from microbiota in Crohn’s disease elicit pathological Th1 response
Source: J Exp Med. 2022 May 24;219(7):e20211291. doi: 10.1084/jem.20211291 (PMC9134096; doi:10.1084/jem.20211291)
Supplement: Table S2 — shows concentrations of the lipid species upregulated in fecal samples from patients with CD. [file JEM_20211291_TableS2.xlsx]

## Sheet: pmol mg
Table S2. Concentrations of lipid species upregulated in fecal samples from patients with CD
	Lipid class	Lipid species	HC (nmol/g feces)												CD (nmol/g feces)
		No.	1	2	3	4	5	6	7	8	9	10	11	12	1	2	3	4	5	6	7	8	9	10	11
	PC	38:1 PCa	0.678699	1.40555	1.72366	1.28477	0.542666	0.575112	1.45103	1.36273	1.18786	0.469166	0.182352	0.380528	1.43605	0.38657	1.62722	4.08125	8.73954	6.33931	2.90559	0.489545	3.0441	0.357232	2.42359
	LysoPC	18:0 LysoPCe	0.181065	0.0411229	0.0400842	0.653223	0.0837615	0.425023	0.875255	0.137087	0.188253	0.107928	0.21793	0.0934862	0.158961	0.211609	13.5672	0.082958	4.52919	4.32315	1.84449	0.321164	1.17094	0.083262	7.16748
		18:1 LysoPCe	0.0940109	0.0384767	0.026436	0.553389	0.0571959	0.129002	0.325159	0.0847321	0.151224	0.112562	0.101378	0.0667602	0.0677463	0.237897	9.36521	0.0355767	8.6489	3.6254	0.855502	0.286967	0.937795	0.044317	4.17092
		22:1 LysoPCe	0.061034	0.0385517	0.0254684	0.1149	0.0286532	0.0619431	0.061734	0.0501547	0.0921071	0.148487	0.0478649	0.0248132	0.0835525	0.214199	0.981101	0.0244421	4.37355	5.55513	1.36461	0.0685161	0.998519	0.0954466	4.45251
	LysoPS	18:0 LysoPSa	11.129	1.26278	3.15486	19.9907	2.89555	8.09181	50.8436	7.25349	4.99531	1.56957	4.19862	2.79307	8.3986	5.60141	79.1382	2.94962	90.6713	55.2779	22.5166	13.8636	24.8877	2.0075	57.4866
		18:1 LysoPSa	2.1362	1.12014	0.881397	1.84377	1.24979	1.19434	2.10775	1.73037	1.31774	1.56105	1.23466	1.11278	1.08037	2.33567	3.48712	6.23659	7.06055	4.01721	1.43236	5.96162	2.89394	1.51195	4.51771
	FA	20:4 FA	35.0074	6.51072	55.5761	64.2629	16.1154	54.2042	22.5355	32.9159	36.0706	8.49642	18.2528	16.5627	22.4754	46.1293	375.532	317.982	300.54	24.7857	14.0148	17.4766	37.0162	26.844	232.845
		22:3 FA	11.4389	7.79421	11.7686	8.67186	15.4573	7.78044	6.70313	15.3748	4.6295	13.5596	13.5615	3.51903	6.06355	34.193	15.4379	6.35736	7.20838	30.6747	12.8513	5.84168	56.1502	32.1548	15.9215
		22:4 FA	14.0213	1.3489	14.3679	10.538	8.43563	9.71488	6.56229	17.6059	3.27015	1.86321	6.63715	2.69478	4.86496	45.9329	29.6155	7.70246	23.6614	6.1461	31.1068	6.68401	9.92118	6.73898	39.0401
	SM	SM_d18:1/16:0	5.4828	2.63506	1.4877	7.3981	2.07648	4.65016	5.05171	12.0809	2.80419	2.36935	5.74458	5.47249	3.20679	3.10876	43.1253	0.515217	87.2716	99.8221	31.5531	1.91108	21.1103	0.813445	28.2054
		SM_d18:1/24:1	0.78981	0.255621	0.20028	1.95104	0.404264	1.53595	1.17353	4.70749	0.760847	0.426525	0.969328	0.600479	0.44133	0.904817	19.7413	0.107666	91.3146	76.7947	10.2578	0.674802	12.4577	0.334283	13.0762
		SM_d18:0/24:1	0.232904	0.145472	0.17447	0.47018	0.181041	0.297787	0.379249	0.989838	0.211718	0.141811	0.181115	0.228103	0.271006	0.156346	1.62394	0.10666	4.06039	5.38703	1.5749	0.0995602	0.547811	0.08273	1.86826
	Cer	Cer_d18:0/24:1	6.50519	10.7261	8.39908	8.28219	6.94354	5.2917	6.05653	5.73983	3.40823	5.54653	1.61595	3.99125	12.8012	10.0536	8.03507	17.4531	9.20344	53.4367	14.5181	2.36243	6.73838	7.53211	22.258
	CE	18:2 CEa	3806.07	608.609	659.125	1083.35	786.934	352.384	2501.44	1108.11	1096.1	375.718	990.462	1054.67	3984.03	1365.11	9578.1	7929.2	27112.6	29815.4	4842.54	2285.06	8312.89	11881.1	3002.71
		20:4 CEa	115.242	37.1621	33.2839	47.4817	50.4812	27.2807	106.894	39.2316	57.1548	30.5757	54.5896	46.9743	137.112	49.0044	338.983	280.284	939.59	973.921	194.502	77.3335	293.075	397.62	112.825
	FA, fatty acid; SM, sphingomyeline; Cer, ceramide; CE, cholesterolester.
