# Supplementary material for: Lysophosphatidylserines derived from microbiota in Crohn’s disease elicit pathological Th1 response
Source: J Exp Med. 2022 May 24;219(7):e20211291. doi: 10.1084/jem.20211291 (PMC9134096; doi:10.1084/jem.20211291)
Supplement: Table S4 — shows concentrations of the lipid species upregulated in fecal samples from mice colonized with microbiota from patients with CD. [file JEM_20211291_TableS4.xlsx]

## Sheet: Sheet1 (2)
Table S4. Concentrations of lipid species upregulated in fecal samples from mice colonized with microbiota from patients with CD
	Lipid class	Lipid species	HC (pmol/mg)				CD (pmol/mg)
	PS	PSa36:1	2.65735	2.78605	2.85617	2.25356	3.69284	4.21379	9.33224	7.08125
		PSa38:3	1.03077	1.32595	1.20086	0.934097	1.67555	2.06184	2.93513	2.42759
		PSa40:2	0.195378	0.333971	0.397954	0.355238	0.604708	0.72682	0.738507	0.831537
		PSa40:5	0.06171	0.0788271	0.041974	0.0603423	0.0854138	0.122998	0.204596	0.205052
	LysoPC	LPCa16:0	25.9846	14.4038	21.5962	20.1456	40.3898	33.9498	30.836	24.7944
		LPCa18:2	4.76504	5.9949	4.31004	6.62649	14.8942	17.2641	6.99208	8.30591
		LPCa20:4	0.0791572	0.0385514	0.0710143	0.0683681	0.134226	0.0785681	0.0930358	0.113546
		LPCa22:1	1.30838	0.745644	1.24735	0.686572	1.15663	1.57962	1.58269	1.83697
		LPCa24:0	1.62516	1.53981	1.98139	1.70574	2.09374	1.93751	1.92985	2.41655
	LysoPS	LPSa18:0	6.25232	4.10551	5.91339	4.44303	6.64508	5.74668	8.19251	7.63345
		LPSa18:1	0.102918	0.0901213	0.0935537	0.0818903	0.129805	0.127893	0.151124	0.133147
		LPSa20:4	0.0203693	0.0111653	0.0195925	0.0142084	0.0345199	0.0369041	0.0229822	0.0506974
		LPSa22:0	0.455267	0.630304	0.608519	0.51806	0.62628	0.69313	0.71175	0.821186
		LPSa22:6	0.0282446	0.024355	0.0180823	0.0148251	0.0276291	0.0305977	0.0309432	0.0323238
	LysoPI	LPIa16:0	3.46152	3.41474	4.96008	4.89285	23.8952	22.1526	21.3833	16.764
		LPIa18:0	3.93839	2.795	6.46406	4.32942	17.4334	11.3504	11.9527	10.5623
		LPIa18:1	1.30727	1.32789	1.44538	1.35379	3.93247	3.83666	3.33693	3.06463
		LPIa18:2	0.713408	0.694102	0.739155	0.779681	2.97536	2.48668	2.0704	1.78148
	LysoPG	LPGa16:0	1.2543	1.11989	1.28096	1.35076	2.37922	2.31125	1.45532	1.49587
		LPGa18:2	0.377846	0.362074	0.381275	0.418705	0.660325	0.516053	0.460878	0.462637
		LPGa22:6	0.100742	0.0308436	0.0556599	0.033271	0.143444	0.0988337	0.0959575	0.145149
	LysoPA	LPAa14:0	0.0719478	0.0758602	0.0937291	0.0644886	0.0961951	0.114173	0.155597	0.150258
		LPAa16:0	3.61833	4.18867	5.73917	3.67235	4.62587	6.81893	8.00484	7.82946
		LPAa16:1	0.125345	0.133627	0.195207	0.143408	0.184439	0.217185	0.297741	0.256757
		LPAa18:1	2.21518	2.72204	3.18088	2.34269	2.81752	4.09093	4.85274	4.77391
		LPAa18:2	4.24219	5.67853	7.67125	4.88364	6.61571	9.18625	10.4036	10.072
		LPAa18:3	0.305378	0.324737	0.413212	0.277755	0.413491	0.55089	0.642033	0.658965
		LPAa22:5	0.125706	0.112678	0.125336	0.130123	0.263738	0.271835	0.139032	0.176202
		LPAa22:6	0.182543	0.169313	0.212246	0.174621	0.243954	0.273529	0.284934	0.333088
	FA	FA20:2	18.1043	13.102	27.2955	27.3808	59.4704	41.5841	34.895	61.9727
	LysoPI, lysophosphatidylinositol; LysoPG, lysophosphatidylglycerol; LysoPA, lysophosphatidic acid; FA, fatty acid.
