# Supplementary material for: Lysophosphatidylserines derived from microbiota in Crohn’s disease elicit pathological Th1 response
Source: J Exp Med. 2022 May 24;219(7):e20211291. doi: 10.1084/jem.20211291 (PMC9134096; doi:10.1084/jem.20211291)
Supplement: Table S5 — lists genes with more open chromatin in LysoPS-treated Th1 cells. [file JEM_20211291_TableS5.xlsx]

## Sheet: Sheet1
Table S5. Genes with more open chromatin in LysoPS-treated Th1 cells
Cav2	Prss45	Ripk1	Fam45a	Smim8	Eras	Got1l1	Fkbp1a	Htr1b	Ube2f	Ifng	Hspbp1	Podnl1	Trp73	Car15	Kcnab2	Olfr1392
Acsl6	Thg1l	Fars2	Noc3l	Xpa	Glod5	Stxbp5	Tspan10	Gprin3	Dcun1d3	Iqgap2	Gspt1	Ell	Pik3cd	Bco2	Grhl2	Bckdhb
Itgb2	Adam19	Riok1	Tctn3	Zfp618	Srpx2	Slco4a1	Trhr2	Prss50	Gm12185	Chst3	Abcc12	Kxd1	Rsc1a1	1700064H15Rik	Ermp1	Gm10031
Trappc10	Pinlyp	Ctla2a	Ccnj	Tnfsf8	Rps6ka3	Tmx4	Rln1	Zg16	Slc16a13	Eif2d	Tmem117	Psd3	Arhgef10l	Prss46	Arl4c	Zbed6
Ccm2	Gltp	Ctla2b	Tm9sf3	Ptbp3	Zcchc13	Ctu1	Nop2	Prkaa1	Wnk1	Lair1	Eno1	Casp3	Gm13030	Rufy2	Prrt2	Gm28729
Galnt1	Dgcr2	Tpbpa	Kctd1	Hsdl2	Car5b	Emsy	Shd	Slc35e4	Grrp1	Megf11	Rest	Filip1	Sh2d5	Ctsf	Wdr63	Itpk1
Plin2	Gsc2	Sema4d	Smndc1	Slc46a2	Pir	Id1	Syne2	Gpr146	Cpox	Ydjc	Nedd4l	Cd109	Grhl3	Tbc1d1	Traf3ip3	Trp53bp2
Acvr1b	Zmiz2	Fbp2	Mxi1	Wdr31	Atp11a	Btg1	Cmc1	Akt2	Nrn1l	Ago3	Opn1sw	Rfx7	Fgf3	Zbtb9	Usp7	Mpzl1
Adora3	Tnpo3	Auh	Vwa2	Tle1	Atp4b	Myl12b	Nploc4	Dpy19l3	P2ry6	Soga1	Met	Chrna5	Nkain1	Cnpy1	Tmem163	Map4k4
Gm2a	Strn3	F12	Gfra1	Aqp7	Agpat5	Slmap	2300002M23Rik	Kcng3	Ppp1r2	Calhm5	Arntl2	Tmem235	Rnh1	Atg16l2	Zfp949	Clasp1
Sema4f	Ndufs2	Dbn1	Pnliprp2	Dcaf12	Slc25a15	Spsb1	Kat6a	Pxt1	Tmem74b	Zcchc24	Rac1	Tmem94	Zfp69	Farp2	Hcfc2	Jade1
Hk2	Elof1	Agtpbp1	Slc18a2	Unc13a	Eif4ebp1	Asph	Ankrd44	Depdc1b	Gpm6b	Gucy2g	Sema3f	Ptges3l	Cyth1	Il33	Nbeal1	Lin9
Haao	Ugt1a6a	Nkd2	Cbr2	Glipr2	Tnfsf13b	Man1c1	Aldh1b1	Zfp316	Rab2a	Zfp46	Cdhr5	Abhd15	Itgal	Bcl3	Nckap5l	4933424G06Rik
Cd52	Pigl	Trip13	Cd7	Hacd4	Col4a1	Nek11	Slc23a4	Ly6e	Zfp473	Stx3	Olfr541	Tnrc6a	Ppa2	Klc1	Atxn2	Pfkfb3
Dnmt3l	Pkd2l2	Glrx	Mms19	Tctex1d1	Col4a2	Fhl3	Kyat3	C2cd3	Hip1	Zfp248	Tax1bp1	Slc16a11	2021-09-09	Mmp27	Zfp9	Zfp704
Serpinf1	Tmbim7	Lpcat1	Ogfod3	Pde4b	Tnks	Ppp1r9b	Nars2	Myct1	1700012B09Rik	Acp5	Tpbpb	Ankrd50	1700042G07Rik	Ccdc155	Galnt4	Wdr49
Txnrd3	Wdfy2	F2rl1	Ubtd1	St3gal3	Saraf	Ap5z1	Hibch	Lsm6	Fgf4	Slain1	Pecam1	Cdc25a	Rps15a	Il24	Zfp957	Slamf6
Ccl3	Ceacam16	Elovl7	Ankrd2	Rnf11	Mrps31	Cybc1	Rftn1	Pfkfb4	Tor1aip2	Rras2	Dab2	Tchp	Ttc39a	Plagl1	Slc4a8	Rbm6
Icam4	Ppp1cb	Kctd6	Dnmbp	Laptm5	Ikbkb	Sh3pxd2b	Tspyl2	Gas2	Trp53i13	Xrcc6	Fes	Dennd1b	Rnf141	Gramd1b	Pagr1a	Agrp
S100a4	Edf1	Gpx8	Bbs4	Pdpn	Cnot7	Cyp24a1	Ltb4r2	Olfr524	Pik3r6	Gm11541	Os9	Srarp	Scp2	Crybg2	Tmbim6	Rapgef2
S100a3	Unkl	Ube2e1	Maged2	Tnfrsf1b	Msmo1	Hexdc	Jarid2	Jak3	Trim10	Ldhd	Tmem26	Nckap5	Trim30b	Rab3il1	Ssh1	4930558C23Rik
S100a5	Hmgb3	Prxl2a	Abhd6	Tnfrsf8	Galnt7	Ppp1r32	Brca2	Rab11fip2	Proca1	Fez2	Trim72	Wipf1	Olfr631	4930595D18Rik	Pla2g12b	Gatad1
S100a6	Slamf1	Cdhr1	Dnase1l3	Magoh	Cfap97	Cd53	Slc25a21	Rbp1	Btbd8	Pgm3	Cenpi	Srsf5	Olfr65	Erg	Selp	Prom1
Ern1	Cd83	Dnajc9	Rabgef1	Tmem59	Slc25a4	Lars2	Micall2	Pram1	Ogfod1	Dnaja4	Slc24a3	Tmem35b	Rnf121	Ido2	Rbm20	Bcar3
Epn2	Gzmb	Mss51	Bloc1s1	Tceanc2	Anxa10	Fgf2	Cysltr2	Adam33	Ube2v1	Nanos3	Ebf1	Rbm47	Arap1	Slc31a1	Arhgef10	Sass6
Mfsd10	Atf6b	Ppp3cb	Mmp19	Slc2a1	Cbr4	Wee2	Arl6ip5	Otud1	Phxr2	Cnot10	Olfr12	Inpp5b	Arhgef17	Gm3880	1110002E22Rik	Sh2b3
Grk4	Prrt1	Ero1l	Chmp6	Ppie	Sh3rf1	Gnptg	Atp6v0a1	Pigz	Zfp768	Gramd3	Syngap1	Gipr	Sytl2	Ccdc191	Spats2l	Uox
Grk6	Srf	Psmc6	Baiap2	Mycl	Snx20	E330009J07Rik	Mllt6	Nipa1	Unc119b	Pgpep1	Adrb3	Ttc17	Gm27029	Sik3	Atxn10	Tbl1xr1
Slc13a2	Lama5	Ktn1	Usp33	Mfsd2a	Eif2ak3	Il17f	Mterf1a	Eef1g	Fam120a	Tas2r135	Ltbp3	Bicra	Alpk3	E130218I03Rik	Sh3glb1	Sh3tc1
Araf	Hspa8	Dph3	Adam8	Ppt1	Lonp2	Zic5	4930402H24Rik	Tmem131l	Plxnb2	Gpr173	Pbx4	Fam193a	Furin	Elp4	Ccdc58	Hmgb1
Agpat3	Vps45	Oxnad1	Tubgcp2	Hmgcl	Gab1	Dock5	Foxn4	Rangap1	Trappc1	Aarsd1	Zfp953	Zfyve28	Mesp2	Myo5a	Irf5	Gm42742
Gatd3a	Sqstm1	Ogdhl	Adgra1	Prdx1	Txnl4b	Gpr176	Cdsn	Insl6	Phlpp1	Sdc3	Ifitm2	Lmbrd1	Slc31a2	Dhodh	Gm8871	Pds5a
Rnf32	Adamtsl4	Ebpl	Syce1	Tspan1	Zfp821	Lpar3	Slc30a1	Lcp2	Synj2	Nkg7	Golga2	Gm136	Mup6	Pigyl	T2	0610012G03Rik
Slc26a4	H2afy	Ska3	Ifitm5	Capzb	Ap1g1	Ccr3	Nat8f2	Erp29	Marveld1	Fabp3	Gm5152	Spag6	Arhgap23	Macf1	Ddx11	Mgam
Sema6b	Ncf1	Prss52	Ifitm1	Pla2g5	Cog4	Prdm1	Cplx3	Ckap2l	Map7d1	4930564D02Rik	Uba52	Cmip	Gatb	Optc	Ap3m2	Plekha5
Lsr	Lbp	Mrpl57	Ifitm3	Pla2g2e	Nudt21	Tnn	Taar3	Zfp759	Kif9	Cd248	Timm50	Znrf1	Fbxw7	Prn	Cdh16	Dera
Gramd1a	Celsr1	Extl3	Drd4	Kif17	Bbs2	Slc44a3	Pik3ip1	Ucn2	Commd3	Slc16a3	Chil1	Capn13	Trim2	Trim26	Gm17364	Atp6v1e1
Ckb	N4bp2l1	Erich6b	Chid1	Sema3c	Mt4	Chd7	Themis2	Fam167b	Pdik1l	1700001K19Rik	Hdac10	Jund	Col15a1	Satb1	Smpd5	Itpr1
Mef2d	Lamb3	Tsc22d1	Gusb	Azin2	Mt3	Slc36a2	Ehbp1	Spata3	Olfr1417	Gm9999	Sephs2	Klrk1	Coro2a	Cltc	Rbm4	Galntl6
Kpnb1	Atp5e	Wbp4	Clybl	Ak2	Mt2	Tmc3	Tgfbi	Eva1b	Olfr223	Rab31	Ank1	Adamtsl5	Frmpd1	Rptor	Gm8890	Gm44511
Npepps	Prelid3b	Scara5	Tnrc6c	Rnf19b	Mt1	Wdr60	Ypel5	Ormdl3	Crh	Ptafr	Plekhg5	Slc10a1	Ccne1	Tex15	Panx1	Herc3
Cideb	Sertad4	Bin3	Agbl1	Rcan3	Slc12a3	Pde4a	Pde4dip	Nipbl	Fgfbp1	Slc39a6	Zdhhc18	Akap5	Zbtb32	Dglucy	Ifrd1	Pparg
Afg3l1	Slc25a5	Pdlim2	Atp5c1	Trim63	Ccl17	Mcoln3	Smg6	Olfr433	Uqcrq	Ppp1r14b	Wasf2	Cep85l	Dll3	Ncor2	Gm3752	B3gnt8
Vwa5a	Ppfibp1	Slc39a14	Clec3b	Psmb2	Ciapin1	Egln3	Rpl37	Spata31d1d	Tspyl1	Fkbp2	Spocd1	Pdss2	Pag1	Samd4	Fam184a	Gucy2d
Itga3	Lnx2	Hr	Ccr1	Zfp593	Coq9	Apobr	Armh3	Pcbp1	Ccdc89	Them6	Osbpl9	Tcp10a	Rph3al	Isoc2a	Gm17455	Irgc1
Tubb5	Dyrk3	Xpo7	Smad7	Cnksr1	Crispld2	Arid4b	Slc38a10	Lrrc8e	Mettl21c	Arhgap25	Insl5	Tia1	Ntn1	Ep400	Gm8906	Gm30191
Flot1	Mapkapk2	Dok2	Msc	Trappc3	Mphosph6	Arhgap18	Fam207a	Otos	Mrps16	Nfil3	Olfr45	Prdm15	Pard3	Ltbp4	Xpo6	4930590J08Rik
Ergic1	Il10	Rcbtb2	Slc39a10	Slc9a1	Lsm4	Zfp51	Pip5k1c	Ffar2	Tent5c	Setd3	Olfr538	Slc7a15	Sipa1l2	Gm20431	Card10	Xrcc1
Acap1	Serpinb1b	Itm2b	Acadl	Fgr	Rrad	Tmem106a	Ppp1r16b	Arf3	Fut4	Alox5ap	Prpf4	Vti1a	Arfrp1	Wdr54	Zfp493	Slc6a6
Smo	Kctd5	Fbxl3	Ctla4	Mtf1	D230025D16Rik	Fam50b	Slc7a5	Ulk3	Tmtc2	Klrc3	Cdc26	Sh2d4b	Dpm1	Ahcyl2	Kcnmb3	Vps33b
Trmt1	Svs6	Cln5	Cd28	Sesn2	Pla2g15	Tulp4	Foxp3	Sstr3	Map3k19	Ntng2	Tbc1d2	Tagln3	Gm5431	Samd13	Vwa3a	Trpm1
Nacc1	Svs3a	Acod1	1500015O10Rik	Taf12	Maml2	Stard3nl	Crhbp	Lyrm4	Fpr1	Fuz	Galt	Ccdc136	Cdc20b	Uxs1	Gm6665	Lsm14a
Taco1	Brca1	Tgds	Slc9a2	Gmeb1	Mre11a	Ubac2	Hpse	Itpr2	Zfp507	Zfp428	Fyco1	Muc4	Zmynd8	Tbc1d14	Slc37a1	Synm
Rab34	Zpbp2	Gpr180	Slc9a4	Utp11	Ankrd49	Aff3	Smco4	Gm5105	Intu	Ifnab	Pomgnt2	Asah2	Map3k1	Prodh	Lrrc32	Akap13
Psmc3	Glod4	Osmr	Il18rap	Plekhm2	Izumo1r	Plk5	Smyd5	Tcte2	Ankrd34b	Elovl6	Cd47	Cebpd	Cpt1b	Heg1	Eefsec	Gm1043
Vrk3	Dnttip1	Sub1	Il1r1	Galntl5	Aars	Tbc1d25	Galnt11	Cxcr1	Ust	Ccr1l1	Crtap	Arid2	Slpi	Lpin2	Snx14	Cfap99
Smg9	Stac2	Ripk3	Il1r2	Acot7	2310022B05Rik	Tbce	Tjp3	Zfp574	Gja3	Larp1	Pacs2	Snx29	Ttll8	Svil	Otogl	Slc9a6
Plaur	Nek8	Agxt2	Chst10	Prkag2	Gnpat	Camk2a	Scamp2	Zbtb22	Spty2d1	Nbr1	Als2cl	Ap5b1	Brd1	Smchd1	Zc3h12c	Samd4b
Angptl4	Plxdc1	Angpt1	Rev1	Uts2	Sprtn	Dusp8	Tsr1	Ccdc40	Bpifc	Cracr2a	Trmt61a	4933412E24Rik	Tnpo1	Ccl25	Ctif	1810010D01Rik
Dbf4	Krt12	Myc	Inpp1	Cdk5	Egln1	Slc41a2	Hebp1	2021-09-06	Crebzf	1110038F14Rik	Gpr171	Myadm	Src	Prlr	Gbp2	Sigirr
Tgm1	Krt20	Klhl38	Stat4	Car6	Vps26b	Rbm3	Cisd1	Mettl21a	Tmem220	Ano6	Arnt2	Gpx4	Zc3h7b	Resf1	Cenpf	Rtp4
Adcy4	Tns4	Fbxo32	Nabp1	Angptl7	Mmp20	Sox10	2700049A03Rik	Adrb2	Mab21l3	Car12	Cish	Prkce	Gm15557	Lrrc8d	Galnt9	Pde2a
Dhrs1	Wsb1	Mtbp	Inpp4a	Lzic	Mmp10	Reep6	Limd2	Ggnbp1	Neurl4	Klrc2	Impg1	Togaram2	a	Apol6	Mb	Deaf1
Ranbp3	Wfdc2	Lrrc6	Zfp142	Nmnat1	Oaf	Chst11	Gpc1	Zfp607a	Gpam	Dmtf1	Gm10491	Foxp4	Cdc14b	Saa1	Dip2c	Neb
Meis3	Gdap1l1	Asap1	Smap1	Rbp7	Crtam	Elf1	Timm8a2	Foxo1	Trarg1	Olfr222	Diexf	Lst1	4930404H24Rik	Slc23a2	Gm6676	Brd3os
Uck1	Cyb5r3	Apobec3	Bcs1l	Agtrap	Ets1	Atp8b4	Cops4	Pqlc2	Lamtor4	Dppa5a	Usp12	Tcp10c	Asxl1	Rnf227	Hivep3	Gm45618
Tgfb1	Hist1h2bc	Deptor	Cxcr2	Wrap73	Dcps	Sapcd1	Glis1	Ints6	Ptgs1	Alms1	Flvcr1	Rsph3a	Inpp4b	Nt5dc1	Gm17581	Ptdss2
Ccdc97	Mfng	C1qtnf6	4933407L21Rik	Ski	Tex12	Gpr33	Lin54	Sipa1l1	Ikbke	Hsh2d	Zfp655	Fndc1	Evl	Dclre1c	Gm17490	Tfdp1
Cse1l	Ksr1	Twf1	Pde6d	Cd38	Pts	Mat2b	Sct	Socs3	Mcts2	Ccnb1	Pml	Sytl3	Ankrd36	Kcnq2	Rnaseh2b	Gm45871
Fkbp7	Il12rb2	Slc38a2	Cops7b	Trmt44	Bace1	Cldnd2	Cldn11	Gimap9	Tlr9	Mink1	Smurf1	Ptpn14	Papola	Lsm11	Oxr1	Trpm4
Tmed5	Cuedc1	Endou	Mrpl44	Tnip2	Mpzl2	Ddx19b	Rprd1a	Sinhcaf	Bend6	Flot2	Sipa1l3	4930523C07Rik	Hormad2	Rasal2	Cabcoco1	Igip
Chaf1a	Myo1b	Prm1	Pask	Man2b2	Pdzd3	Edc4	Sf3b6	Pfn3	4930539E08Rik	Rnf14	Cfap45	Synpo	Serpina3i	Kif3a	Gpat4	Chmp1b
Il17ra	Kcnab3	1810013L24Rik	Ppp1r7	Fosl2	Nlrx1	Macrod1	Slc16a1	S1pr2	Ccdc54	Washc1	Nme7	Grxcr2	Gal3st1	Mkln1	Gm8897	Gm37419
Tbxas1	Adora2b	Bcl6	Atg4b	Rbks	Mfrp	Trib3	Gpr19	Nek6	Rnf149	Myod1	Caln1	Cops9	Ralgapa2	Mrpl15	Zfp101	Tmem274
Ap2a2	Ncor1	Srl	Dtymk	Mrpl33	Slc44a2	Rbm17	Arid4a	Slc45a4	Arhgap12	Hvcn1	Gm10490	Ugt1a5	Gm11034	Srsf3	Alcam	Ptpre
Med25	Trpv2	Crebbp	Ing5	Cwh43	Bcl2l10	Rcsd1	Tnfsf10	Lhfpl2	Olfr432	Kat7	Zfp810	Plekhm3	Ptk2	Depdc5	Hbp1	Slc20a2
Cdkn1b	Pip4k2b	Mefv	Pdcd1	Zcchc4	Ldlr	Ncoa5	Mettl22	Nod2	Rrp1	Tmigd1	Zfp667	Ino80d	Zfp169	Abcg3	Ephb6	Gm45261
Rab8a	2810408A11Rik	Gpaa1	Scly	Rhoh	Khdc3	Cc2d1a	Efcab11	Ing1	Acp1	Abr	Oas1b	Faap20	Ndufa13	Pld2	Endod1	Gm45717
Fam32a	Mmp8	Oplah	Actr3	Chrna9	Gcnt3	Ly6d	Rad54l2	Rtn4ip1	Cpa5	Arhgef12	Nck2	Arid5a	Prnd	Git2	Gm8926	Eid3
Elf3	Ikzf1	Grina	Tfcp2l1	Gnpda2	Tcf12	Tbcc	Btnl9	Lyrm1	Ccr10	Cgnl1	Cryba4	Zscan20	Rnf24	Phldb2	Glo1	Cacna1e
Atp5d	Lhx1	Gsdmd	Dbi	Gfi1	Anxa2	Calm2	Prr7	Hilpda	Calhm6	Zswim7	Serpinb5	6430531B16Rik	Tgm3	Frmd5	Cyp11b2	Efr3a
Ppp5c	Atp5g3	Ly6g	3110009E18Rik	Tgfbr3	Irak1bp1	Thap11	Arx	AI837181	Mier2	Tmem40	Rps12-ps3	Inpp5a	Acoxl	Dlg1	Klrb1c	Gatad2a
Cnot11	Avpi1	Lynx1	Atp6v1g3	Zfp326	Kif23	Mtmr3	Ptov1	1110032F04Rik	Rabggta	Mppe1	Tcp10b	Gm49368	Itpripl1	Ssbp3	Serhl	Zfp930
Foxj2	Il3	Lypd2	Ddx59	Klhl8	Acsbg1	Flvcr2	Gipc2	Ift43	Dnajc11	Abcb8	Kif1a	Il11ra1	Ncaph	St18	Slc38a3	Wwp2
Sh3gl1	Csf2	Slurp1	Fcamr	Gpat3	Mpi	Primpol	Adam22	Thnsl1	Gja8	Ppp4r1	Yju2	Ggh	Retreg1	Smim5	Gm17571	Sash1
Ebi3	Heatr9	Psca	Il20	Plac8	Cyp11a1	Irs2	Trim7	Ablim2	Bcl2l15	Zfp746	Gpr55	Klhl40	Pds5b	Coa7	R3hdm2	Gon4l
Abcf3	Ywhah	Chkb	Csrp1	Crybb1	Tmem30a	Rundc1	Oser1	Zfp286	Ttc7b	Ncapd3	Ociad2	Alg8	Trim9	Ano1	Gm6337	Siae
Cyp4f39	Slc35b4	Mapk8ip2	Rassf5	Tpst2	Stoml1	Mrm3	Tssk1	Blnk	Glb1	Fastkd1	Ppp1r3c	Exoc8	Sord	Lcp1	Gm6465	Slc16a10
Fkbp11	Aire	Atg3	Myog	Cdk2ap1	Ooep	Bphl	D630003M21Rik	B230217C12Rik	Xbp1	H2-Q1	Gm10203	Man2a2	Hypk	Atm	Zfp511	Gdpd5
Grik5	Nop9	Slc35a5	Zc3h11a	Mphosph9	Elovl5	Myo15b	Cables1	Ppp1r13b	Fyn	Epha1	Ifit1bl2	Plekhf1	Haus2	Ext2	4933402N22Rik	Nos2
Fcgrt	Grb7	Gtpbp8	Tor1aip1	Scarb2	Lctl	Cnst	Ttbk1	Klf7	Fam71b	Rpl26	Tspan6	G430095P16Rik	Cyth3	Pcca	Lamtor3	Cry1
Supt5	Gipc1	Fopnl	Stx6	Vps33a	Smad3	Mustn1	Wdr43	Ino80c	Dleu7	Zfp414	Myo1f	Usp3	Kdelr2	Ankrd24	Prr36	Olfr632
Tpm4	Ptger1	P2rx6	Lamc1	Tmem116	Rwdd2a	Lif	Trim41	Cyren	Agfg1	Gapdh	S1pr3	Cib3	Hdac9	Prrc2b	Gm5861	Sec22c
Ess2	Cdc37	Lrrc74b	Tfb2m	P2rx7	Cmtm6	Tmed10	Traf3ip1	Timd2	Prss58	Akr7a5	Myrf	4930432M17Rik	A130010J15Rik	Mprip	Adgrg4	Odf3l1
Ier3	Icam5	Snap29	Parp1	Kdm2b	Cmtm7	Dpm3	Katnal1	Lrfn1	Slc7a4	Polg	Dpysl5	Erich4	Mcf2l	Nfkb1	Gm8206	Dcun1d5
Tgfb3	Ubb	Ccdc116	Cox20	Aacs	Stt3b	Edem2	Trir	Tapt1	Tsr3	Mbd2	Mapk8ip3	Vps37a	Tpt1	Rnft2	Glg1	Gm49337
Has1	Rcn3	Ppil2	Sdccag8	Prkab1	Tgfbr2	Chchd4	Mboat1	Usp48	Casr	Alas1	Usf3	A230072I06Rik	Tlr5	Smim6	Fam3c	Olfr10
Insig2	Plin5	Ncbp2	Srp9	Cyp2w1	Nradd	Krtcap2	Rccd1	Abraxas1	Btla	Dcaf8	Nnat	Elavl1	Gnrh1	Mto1	Ppard	Islr
Il7r	Polr2i	Igsf11	Tmem63a	Acads	Tdgf1	Hist1h1c	Dync1li1	Ier5	A330070K13Rik	Spatc1	Blcap	Cep295	Fam228a	Mvp	Baiap3	Gm49339
Fam162a	Hdac2	Lrch3	Uck2	Sppl3	Lrrc2	Ppig	Vash2	1700014D04Rik	B3gat2	Olfr530	Rnps1	Mocs3	Dnmt3a	Rbm33	Ndst1	Epb41l2
Stat5b	Gopc	Muc13	Dpt	Mrm2	Csrnp1	Erv3	AA467197	Msx3	Pfdn4	Rnpep	Kcnip3	Ripor3	Tagln2	Cep41	Myo1h	Heatr5a
Stat5a	Qrsl1	Mylk	Blzf1	2210016L21Rik	Rpsa	Vps37b	Rgl2	Tssk2	Dhrs9	Ccl27a	Myl9	Itga7	Slamf7	Lrp1	Fancf	Sbno2
Hmox2	Crybg1	Ehhadh	Sell	Snx8	Slc25a38	Trim46	Cercam	9930022D16Rik	Klf13	Stmn4	Pex26	Tldc2	Adamts4	Ctnnb1	Sumf1	Asf1a
Dnmt1	Echdc1	Dyrk1a	Smyd2	Oasl1	Hhatl	Hist1h1t	Etfbkmt	Spsb4	Prss51	Scimp	Gm6460	Tspyl3	Zfp664	Wdsub1	Eif4b	Bcr
Angptl2	Lims1	Ildr1	Bpnt1	Oasl2	Slco2a1	Trpc4ap	Prc1	Cdc42ep2	Babam2	Olfr920	Ccdc87	Foxs1	Ablim1	Akap9	1700113H08Rik	Map2k2
Psap	Poc1b	Brwd1	Iars2	Tmem168	Srprb	Creb3l2	Vldlr	Gpr18	Cebpzos	H2-Q2	Sri	Pdzd8	Tnks1bp1	Mpnd	Gcnt1	Ppp2r5e
Eno2	Sgk1	Gart	Atf3	Ndufa4	Aste1	Pcsk1n	Slc25a43	Pik3r1	Fam49b	Hsph1	Mapk11	Slc4a11	Sult6b2	Nmnat3	Gm8922	Sppl2b
Sin3b	Myb	Tmem50b	Batf3	Cdx2	Mapkapk3	Sfmbt2	Ccdc18	Zfp526	Ppp4r2	Arhgef7	Mapk12	Gas2l3	Tmppe	Cux2	Gm8857	Fam228b
Dnajb11	Stx7	Ifngr2	Suv39h2	Pomp	Hemk1	Erich6	Fignl1	Ifnb1	Plpp2	Olfr535	Tm9sf4	Brd9	Gm11077	Prps1l1	Gm8879	Rere
Tbccd1	Eya3	Wnt10b	Ddr2	Pax4	Rbm5	Nol12	Irf8	Gnai2	Fzd5	Hp	Nudt18	Hps6	Wbp1l	Myo7b	Gm20390	Gm32802
Cd33	Cfap54	Wnt1	Enkur	Fscn3	Ninj2	Ptger3	Cldn10	Atf2	Smug1	Tmem140	Cst7	Nt5dc3	Fam234b	Lrp8	Dnah8	Ptprk
Etfb	Tcp11l2	Atf1	Mrc1	Cpa1	Igtp	Taar9	Scaf11	Rbpms2	Cdc42se2	Cage1	Zfp120	Zfyve27	Plekha3	Mrtfa	Thnsl2	Ppp1r12a
Lim2	Slc5a8	Cela1	Pter	Krba1	Dctpp1	Acad12	Mbp	Olfr523	Dcaf17	Nmral1	Ppp2r2a	Serf2	Camp	Ganc	Pkdcc	Mthfd1
Nrf1	Hkdc1	Cdkn1a	Bmi1	1600015I10Rik	2021-03-03	Lbx2	Tspyl4	Catsper4	Pla2g3	Tmem184b	Uba3	Nsd1	Rad51ap1	Rdh5	Treml2	Ppp2r5c
Pgf	Anapc16	Noct	Nr5a1	Gsdme	Adamts20	Zbed4	B4galnt4	Ccr2	Asna1	Gpr65	Prss55	B3galt5	Entpd1	Pias4	Ggps1	Bicd2
Traf6	Ddit4	Gzma	Il2ra	Clcn1	Nol4l	Pnmt	Fut11	Dusp18	Rnf185	Kif21b	Lgals1	Pak6	Myo3b	Coq2	Cyp39a1	Rapgef5
Brpf3	Egfr	Wrb	Prkcq	Trpv6	Prf1	Paip2	Lime1	Samd14	Gcc1	Cdyl	Pdxp	Tjp2	Bmx	Myo10	Hist1h2ac	Daam1
Mapk14	Pcsk4	Lcn9	Gad2	Moxd2	Cspg4	Lrg1	Zbtb7a	Isg20l2	Olfr536	Osm	Il2rb	Hist1h2bb	Selenok	Igsf5	Tap1	Eipr1
Rrnad1	2310011J03Rik	Creld2	Fam129b	Pcyox1	Ypel1	Nop14	Myrfl	Ifi209	Nav2	St8sia5	Mgll	Prep	Lipo3	Arnt	Disp1	Snapc1l
Crabp2	Mdm2	Cd4	Med27	Dusp11	Ankrd6	Dcaf15	Brsk1	Itga2	Isoc2b	Chic2	Noto	Net1	Rbms1	Armh2	Odc1	Eml5
Fxyd4	Txnrd1	Pde10a	Ralgds	Nat8	Prpf18	Arhgap27	Egr2	Zfp119b	Rab7b	Olfr60	Tet3	Fam89b	Sms	Cldn14	Kcnn4	Gm7544
Chd5	Adarb1	Slc25a27	Acvr1c	Cct7	Zdhhc5	Cyb561d2	Tango6	Vav2	Rap1b	Fkbp8	Olfr1513	Bex6	Pdcd1lg2	Afdn	Arid3b	Tspan13
Cstb	Slc36a1	Tbc1d5	Hspa5	Pradc1	Pex5	Srxn1	Tmem71	Bhlha9	BC004004	Mcm9	Masp1	Nrros	Smarca2	Nup214	Gm21992	A030003K21Rik
Cd44	Sumo3	Clic5	Gapvd1	Lrig1	Egr3	Trmt13	Map11	AI467606	Serpinc1	Cenph	Mfap1a	Ttc30a1	Prdm8	Tacc3	Speer1	Cdk13
Slc1a2	Slc36a3	Ppil1	Stom	1700003E16Rik	Ccl5	Aagab	2010003K11Rik	Serinc4	Map1b	Cacna1c	Slc44a5	Ttc30a2	Lhx6	Adam12	Mc5r	Gm47955
Eif2ak4	Nprl3	Cpne5	Ttll11	Mogs	Wwp1	Snx25	Sln	Klk14	Fgf7	Gm10282	Zzz3	Akap7	Mthfsl	Anks1	Olfr527	Adk
Wdr1	Hbq1a	Pim1	Strbp	Abtb1	Rpl21	Gas7	Eml2	Tubb2a	Itgam	Ptpn3	Osbpl3	Thap7	Ugt1a6b	Stk40	Mrpl13	Fbxo15
Slc2a9	Gzmm	Cmtr1	Notch1	Nup210	Fbxl18	Syne1	Nlrp1a	Myoz3	Entpd4b	Ado	Tmem87a	Abcc1	Ugt1a8	Gsn	Gypc	Ankrd55
Ccn4	Cdc34	Tff2	Fcna	Tmem43	Txndc5	Drd5	Kank3	Zfp366	Dab2ip	Parp10	Pla2g4e	4930562C15Rik	Gm11114	Alpl	Pafah1b2	Spire1
Zfp287	Tpgs1	Tff1	Tmem141	Bhlhe40	Dip2a	Fut7	Hlx	Psd4	Flnc	Clec2g	Gnb1l	Olfm1	Kcnj13	Dnajb6	H2-D1	Sorbs1
Kmt5b	Madcam1	Tmprss3	Ccdc183	Arl8b	Leap2	Tubgcp6	Parl	Kcnv2	Srr	Nsd2	Ncald	Ezh1	Sh3bgrl2	Bcl2l1	Gigyf2	Nid2
Siglecg	Ppp2ca	Sik1	Traf2	Klrg1	Rubcnl	Mgat4b	Vps13b	Mfap1b	Rnf222	Mup4	Adh7	Actb	Foxp1	Nrip1	Ube2g2	Atxn7
Zfp658	Flt4	Ehd3	Arrdc1	Lag3	Tbc1d16	Dync1li2	Dusp10	Chd4	P2ry14	Saa2	Gm11027	Gal3st4	Ciz1	Sez6	Gm19345	Vdac2
Ctr9	Gfpt2	Cebpz	Zmynd19	Lrrc23	Ttc9	Spef2	Ubash3a	Fbxl22	Galr1	Cand2	2021-03-06	Zc3h3	Frmd4b	Blmh	Platr17	Btrc
Mrvi1	Rack1	Ndufaf7	Dph7	Tmcc1	Pi4ka	Cd1d2	Sec24c	Rin3	Cd8b1	Crybb3	Sgms2	Otulinl	Ddx43	Abca4	Dnm2	Slc34a1
Vav1	Itk	Twsg1	Il1f5	Tuba8	Rep15	Spag9	Pm20d1	Ccdc74a	Acot11	Ube2e2	Myh11	Eps8	Lrrc1	Rab44	Crybg3	Gm49391
Bloc1s6	Med7	Ndufv2	Cers6	Tmem52b	Ccdc92	Sf3b3	Chd9	Foxo3	Tmem248	Serpinb1a	Asb14	Selplg	Hopx	Rgsl1	Coro1a	Nln
Tnfsf14	Havcr2	Msh2	P2rx3	Gabarapl1	Foxj1	Hectd1	Slc35f2	Runx3	Fank1	Fbxw11	Stk33	Gm16434	Nr2c2	Ralgapb	Ly6g6c	Acsl5
Arhgap8	Upp1	Jpt2	Clp1	Olr1	Chst2	Midn	Lss	P4ha3	Usp2	Gstp3	Trp53i11	Esyt2	Hmcn2	Slc4a2	Mtmr7	Ppp6r3
Uqcc1	Nipal4	Tmem204	Cstf3	Rad52	Tagap	Map3k13	Orc3	Cep170	A830005F24Rik	Irf6	Phf21a	Ndel1	Fnbp1	Hnrnpa3	Dtnb	Emb
Smpd4	Castor1	Telo2	Api5	Klrc1	Chsy1	C3ar1	Fgd3	Zfp456	Omd	Serpinb6a	Phf14	Inf2	Obsl1	Lrrc3c	Jmjd1c	Ppp6r2
Itgae	Tcn2	Cuta	Dph6	Bcl2l14	Mrpl1	H2-DMa	Nepro	Taar6	Anxa7	Gnal	Gm3512	Ccnk	Txk	Trp53bp1	Chd2	Trio
Snf8	4921536K21Rik	1700061G19Rik	Wdr76	Emp1	Rsbn1l	Tecta	Wdfy1	Synpo2l	Kdm3a	Tes	Rap1a	Fryl	H2-Q6	Lgals3	Iffo2	Klf10
Vps54	Arf5	Armc12	Pdia3	Kcnj8	Ubac1	Wdr5b	Leo1	Isca1	Rtkn	Etaa1	Syt6	Rapgef6	Ino80b	Tpst1	Trak2	Rims2
Tbcb	Eif4enif1	Lyzl1	Hao1	Sspn	Fam117b	Ccdc33	Atp2b4	Tmem18	Cyb561d1	Cdc42bpa	Ypel4	Bst1	Mrpl53	Itsn1	Gm20509	AL607142.1
Clcnkb	Drg1	Map3k8	Ttbk2	Lrmp	Appl1	Eef1a1	Gucy1a1	Fam241a	Nrgn	Utrn	Pde1a	Ccdc142	M1ap	Vezf1	Ube2i	Cmbl
Fam131c	Polm	Zeb1	Gfra4	Med21	1700034J05Rik	Iqch	Prickle1	Tmem252	Trp53rkb	Il34	Sp9	Slc38a6	Paqr5	Rpl27a	Arhgap21	Mycbp2
Atp6v1b2	Ccdc117	Kif5b	Siglec1	Tamm41	Prex1	Kin	Nfkbil1	B4galnt3	Rgs3	Zdhhc6	Pgap3	Ap1b1	Son	Tspan32	Rd3	Shld2
Kmt2b	Mrpl22	Elp2	Knl1	Klrb1b	Fkbpl	Ano10	Rad9b	1700020N01Rik	Kif2c	Ankrd33b	Selenbp1	Rpl23a	Fbxl5	Gpatch8	Tcof1	Ankrd28
Upk1a	Sypl	Tapbp	Mall	Cd27	BC016579	Ghitm	Irgq	Pkd1l3	Cul9	Piwil4	Zrsr2	Hspb7	Islr2	Micos10	Pou5f2	Sorbs3
Crip1	Pum2	Pfdn6	Slc20a1	D6Wsu163e	Metrnl	6430571L13Rik	Ninj1	Tas2r143	Dgcr6	Rabac1	Mettl8	Lrrc57	Smyd1	Plcg1	Agps	Peli2
Tpbg	Amz2	Wdr46	Il1a	Qpctl	9130409I23Rik	Dhx38	Tedc1	Ltb4r1	Bcl11b	Ly6m	Ermn	Matn1	D16Ertd472e	Cystm1	Evi5l	Tnrc6b
Tmem189	Map2k6	H2-Oa	Sdcbp2	Pop4	Klf9	Atoh8	Snrpd2	Sgsm2	Tbkbp1	Mical3	Syt11	Tmem39b	Tnip3	Zfp85	Vipr2	Hlcs
Epha2	Trappc12	Brd2	Tpx2	Siglece	Clip2	Plekhg6	Ehbp1l1	Gm9803	Apc	Krt80	Fhdc1	Sync	Cmss1	Ranbp9	Tirap	Otulin
Rbm14	Cenpo	Psmb8	Kif3b	Slc17a6	Letmd1	Echdc3	Itpr3	Samhd1	Aldh3a2	Dmac2	Phyhd1	Stxbp3	Ehmt1	Whrn	Arhgap39	Rbfox2
Actn3	Sh3yl1	Tap2	Rab22a	Mesp1	Evpl	Sult6b1	Asic3	Adnp	Rdh8	2810006K23Rik	Rapgef1	Nfe2l2	Snx10	AI413582	Ttll5	Zfp647
Zdhhc24	Rab10	Kcnc1	Fabp12	Mrps11	Jcad	Aldh8a1	Mapk6	Bptf	Sfi1	Olfr763	Slc25a31	Anxa6	Plet1	Ncoa2	Pde4d	Csnk1e
Itih4	Rffl	Hspa9	Ptpn1	Mrpl46	Lzts1	Gstp2	Pnrc1	Slurp2	Chil5	Tmem236	Arl15	Orc1	Mllt10	Shb	Birc6	Zfp385a
Hfe	Ftsj3	Bin1	Nfatc2	Tmem126a	Atp13a2	Smim3	Ablim3	Zfp629	Inka2	Cttnbp2nl	Prnp	Jak1	Slc26a8	Rtl10	Smg1	Atp13a3
Gmnn	Psmc5	Iws1	Zgpat	Fah	Slc25a37	Usp38	Ube3c	Il1f10	Kidins220	Cnnm2	Pde7a	Dennd1a	Srpk1	Sidt1	Itpripl2	Pacsin2
Saa4	Adap2	Aif1	Fam83c	Ndufc2	Gas2l1	Pth2	Gxylt1	Fam187b	Ppp2r3a	Zfp1	Polk	Ifna15	C1qtnf5	1700021F05Rik	Tmem95	C2cd2
Acly	Grb2	Ltb	Rbm39	Arl6ip1	Lyl1	Ppm1k	Serinc5	Rabl6	Ercc6	Ssrp1	Arsb	Ifit1	Hmga1	Cd101	1700122O11Rik	B830017H08Rik
Ap2m1	Itgb4	Tnf	Tti1	Nucb2	Rasl10a	Pim3	Irgm1	Akap10	Sgip1	Rpl27	Zdhhc11	Cd3e	Taf3	Fbxl20	Ptrhd1	Ube2l3
Msh5	Trim47	Wdr33	Rprd1b	Calcb	Rreb1	Uqcrfs1	Prkar1a	Ugt1a7c	Pkp3	Spata45	Zfp652	Rel	Stard6	St3gal6	Edaradd	Gm4356
Ddah2	Srp68	Lta	Dhx35	Maz	Ccs	Cdon	B430306N03Rik	Erbb2	Slc25a40	Olfr525	4930486L24Rik	Lilr4b	Ocrl	Zfp950	Fam181a	Emilin2
Clic1	Atp2a3	Npc1	Skil	Sgf29	Ptgdr2	Svep1	Cox19	Sall2	E130116L18Rik	Impdh1	Gkap1	Txndc8	Slc37a2	Hp1bp3	Fhit	Bicral
Myh3	Ube2g1	Ttc39c	Pik3ca	Cln3	Git1	Stx11	Zfp710	Pgm1	Abhd10	Gimap8	Gpr31b	Slc44a1	Tnk2	Nfia	Gfy	Catsperd
Scube2	Dhrs13	Pcdh12	Ocstamp	Ppme1	Tbc1d12	Arap3	Zbtb33	Il27	Syne3	Csgalnact1	Hist1h3c	Abca2	Apod	Inpp5j	2610528A11Rik	Hnrnpm
Strada	Cpd	Trim15	Il21	Chrdl2	Abhd2	Kcnj2	Lrrn4	Tmem121	Nepn	Dnm1	Slc14a1	Gne	Fam71f2	Scfd2	S100a2	Gm50092
M6pr	Nme2	Yipf5	Slc25a24	Rps3	Inha	Arl5c	Camta1	Pgrmc2	Fam220a	Pxylp1	Olfr9	Hist1h4c	Cask	Rnf157	Dynlt1f	Zfp518a
Arpp19	Nme1	Pmaip1	Slc25a54	Il4ra	Tbc1d19	Atg14	Yod1	Ifnk	Msi1	Dyrk4	Klhl25	Mob3b	Lix1	Ccdc180	Dynlt1b	Alpk2
0610009B22Rik	Abcc3	Impa2	Ahcyl1	Nsmce1	Klhl35	Chst12	Specc1	Ano7	Arfgap3	Taar7a	Epc2	Ywhaq	Diaph1	Spaca6	Gm38394	Atad1
Zmiz1	Pik3r5	Cidea	S100a11	BC017158	Rhov	Sema7a	Gpr183	Dedd2	Lck	Bak1	Cep170b	Narf	Magix	Pakap	Cmtm4	Dusp1
Tcap	Nmt1	Ptpn2	Nup210l	Itgax	Lefty1	Acsbg2	Rnf125	Irgm2	Rhob	Lilrb4a	Ccdc153	Rhbdf2	Cacna1f	Sgms1	Yjefn3	Matr3
Ift22	Ap4s1	Seh1l	Il6ra	Adm	Sorcs2	Thrsp	Dnajb4	Poldip3	Trib1	Il15ra	Adamts14	Rgs9	Ppp1r3f	Ubash3b	Zfp853	Papss2
Fhl2	Galc	Cep192	Slc50a1	Pycard	Phf20	Alg12	Gprc5a	Klhl6	4930503L19Rik	Gmfg	Smurf2	Pitpnc1	Clcn5	Ccdc73	Hnrnpf	Rps14
Relt	Tmx1	Pde6a	Tmem144	Sbf2	Ovol2	Scx	Nudt1	Usf2	Sstr2	Olfr1393	Pcgf1	Zfp334	Gm11172	Luc7l	Gse1	Arhgap26
Herpud2	Timm9	Lmnb1	Casp6	Fgf21	Slc18a1	Grap2	Tefm	Nxph3	Slc35c1	Dennd6b	St3gal1	Wfdc3	Clec16a	Desi1	Rpgrip1	Ndfip1
Nutf2	Hif1a	Gnaq	Pla2g12a	Izumo1	Immp1l	Utp6	Jrk	9530077C05Rik	Trim65	Lpp	Taar5	Cntnap1	Mpp7	Map3k5	Elmo1	Pggt1b
Fut1	Snapc1	Timm21	Tdo2	Tial1	Fam117a	Gcfc2	1700056E22Rik	Zbtb7c	Sh3bp2	Fus	Taar4	Tgm2	Esrp2	Kcnt1	Ssh2	Csnk1g3
Hdac4	Vrk1	Anxa1	Ints12	Tacc2	P2ry2	Rac2	Rapsn	Trim12c	Ccser2	Plekhb1	Dlx3	Ikzf3	Adprm	Phf12	Gm19426	Pnliprp1
Cabp7	Plek2	Fth1	Gstcd	Ptpn5	Ankrd13b	Wdtc1	P2ry12	Gtf2i	Lcor	Chpf	Msi2	Gip	Trmt5	Lrrc8c	Dst	Btbd9
Spatc1l	Actn1	Ms4a6b	Lmna	Ndufab1	Slc26a2	Fggy	Tssk6	Exosc4	Mta3	Prpf38a	Bcas3	Spaca3	Brms1	Gm11634	Bin2	Sil1
Timp1	Cdca7l	Ms4a4d	Sema4a	Ears2	Rbpj	Sft2d2	Pfkfb2	Best2	1600014C10Rik	H13	Tlcd1	Psme2b	Abhd17c	Pkd1l1	Rpl9-ps1	Scd3
Srp14	Tdp1	Fam111a	Cd1d1	Mettl9	Tm7sf3	Mycn	Swi5	Rps21	Klf2	Ipmk	Fbp1	Gm12184	Slc12a8	Rell1	Gm27027	Scyl1
Eng	Trip11	Ccdc86	Fcgr1	Cckbr	Dusp15	Asprv1	Spo11	Il18	Pcx	Nrsn2	Ahnak	Hmga1b	Oas1c	Patz1	Mlip	Jakmip2
Oit3	Lgmn	Zp1	Tars2	Tha1	Banf2	Tapbpl	Mms22l	Upp2	Klhl18	Mctp2	Dynlt1c	Sf3b5	Cep164	Bcas1	Gm4707	Srcin1
Sdhb	Golga5	Naa40	Ecm1	Vps35l	Hnrnpu	Ripor1	Uspl1	Insig1	Ddx39b	Pgghg	Cntrob	Ifna2	Otud6b	Hfm1	Gm11214	Cacna1d
Cox4i2	Asb2	Fas	Rfx5	Dhx32	Hif3a	Rps6ka5	C87436	Pstpip1	Tgtp1	Fkbp5	Sco1	Ifna16	Best1	Rab11fip4	Dgkd
Zmynd10	Papln	Tnfrsf25	Rorc	Nrip3	Atp6v0a2	Gna11	Ascc1	Ifi205	Tmem158	Rnf183	Atxn1l	Gm10778	Litaf	Spdye4c	Topbp1
Tmem115	Numb	Rin1	Tspan5	Tmem9b	Rmi2	Pla2g4c	Kctd11	Pgam5	Vps13a	Daxx	Cyfip2	Tmprss9	Osbpl1a	Dcakd	Pdzd2
Hyal2	Vsx2	Slc29a2	Gem	Trim66	Mcl1	Zyg11b	Olfr522	Sprn	Arhgef33	Ggta1	Gm12166	Dot1l	Tmcc3	Kdm5c	Mndal
Tusc2	Angel1	Fosl1	Cdh17	Cttn	Txlnb	Serpinf2	Ttc19	Irak2	Miga1	Mid1	Hba-a2	Mex3d	Fbxo7	Reps1	Phf3
Nprl2	Hhipl1	Drap1	Pip4p2	Il13ra1	Mical2	Gna15	Mterf2	Syt12	Atp6v1g2	Fbxw20	B3gnt9	Cirbp	Iffo1	Dnajc8	2310022A10Rik
Rassf1	Hsp90aa1	Ovol1	Atp6v0d2	Ccdc22	Tram2	Stap2	Hmgn1	Atg9b	Ak1	Erc1	Ciao2b	Cbarp	Vps29	Hc	Dstyk
Tmigd3	Traf3	Sssca1	Ubxn2b	Prickle3	Glt6d1	Jakmip1	Tmem198	Tas2r126	H2-Q10	Tor3a	Sertad2	Icosl	Gyg	Lmo2	Plekha6
Pifo	Nedd9	Plcb3	Tstd3	Plp2	Catsper2	Nup205	Amigo1	Nap1l5	Zfp266	Notch2	2610318N02Rik	1810043G02Rik	Il23r	Fancc	Chrm3
Tnfrsf13b	Nup153	Vegfb	Gbp2b	Otud5	Ggact	Prr5l	Tmie	Ube2q2	Terf2	Gpr84	Tnpo2	Trpm2	Dpf2	Asl	Neurl3
Ifi35	Susd3	Dnajc4	Gabrr1	Pqbp1	Hrh2	Actr1b	Polr1d	Cdc42ep1	Rab39	Fcer1g	Nf2	Rtkn2	Zar1l	Zfp609	Thap4
Dnajc19	Nqo2	Eif3a	Rars2	Timm17b	Atp2c1	Wfs1	Lingo4	Saysd1	Acox3	Nup93	4930432K21Rik	Ahi1	Gm16181	Aopep	Ovol3
