# Supplementary material for: Lysophosphatidylserines derived from microbiota in Crohn’s disease elicit pathological Th1 response
Source: J Exp Med. 2022 May 24;219(7):e20211291. doi: 10.1084/jem.20211291 (PMC9134096; doi:10.1084/jem.20211291)
Supplement: Table S6 — lists genes with less open chromatin in LysoPS-treated Th1 cells. [file JEM_20211291_TableS6.xlsx]

## Sheet: Sheet1
Table S6. Genes with less open chromatin in LysoPS-treated Th1 cells
1700019A02Rik	Aup1	Cyp1a1	Glt28d2	Il18r1	Mpl	Pdss2	Scube3	Tnfsf11	Zfp58
3110040M04Rik	Auts2	Cyp1a2	Gm10135	Il21r	Mrpl35	Pgls	Sesn3	Tnfsf9	Zfp654
9930022D16Rik	BC051142	Cyp4x1	Gm11361	Il2rb	Myb	Phc2	Sh2d7	Tnnc2	Zfp788
A3galt2	Bdh1	Dcun1d5	Gm14147	Immt	Myl1	Phf3	Shoc1	Tnni1	Zfp87
Aard	Bend5	Dgkz	Gm14151	Inpp4a	Nck2	Phkb	Slamf7	Trat1
Aars2	C2cd4a	Dock8	Gm281	Inpp4b	Nhlh1	Pip4k2a	Slc24a2	Trp53bp1
Abce1	C9	Dok1	Gm37240	Ipcef1	Nicn1	Pkp4	Slc44a1	Tsnax
Actbl2	Camk2d	Dqx1	Gm47985	Kcnc2	Nkg7	Plpp1	Snx21	Tspan3
Aicda	Cbx5	Drc1	Gm47995	Krt83	Nod1	Plpp2	Spdye4c	Tusc3
Akap2	Ccdc148	Dusp1	Gm49425	Lad1	Nrde2	Podn	Spopl	Twsg1
Akr1c19	Ccl1	Dync2h1	Gm5426	Lalba	Nrg4	Ppa2	Sptbn1	Txndc9
Amt	Ccr9	Edc3	Gm7073	Lamc3	Nt5dc1	Pum2	Srgap1	Ube2c
Amz2	Cd8a	Eif5b	Gm8947	Lcn10	Nudt4	Rab33b	St6gal1	Unc13b
Anapc10	Cd96	Elmod2	Gpr15	Lcn5	Ocln	Rabgap1l	St7	Vav3
Ankrd12	Cdc14b	Endod1	Gpr183	Lcn6	Olfr12	Raet1d	Stat4	Wdr19
Aopep	Cdc20	Enthd1	Gramd1b	Lcn8	Olfr1410	Ralgapa2	Tbc1d4	Wfdc17
Arf6	Cdh3	Eps8l3	Gsta3	Lim2	Olfr1411	Rapgef4	Tcta	Wfdc18
Arhgap22	Cggbp1	Ercc6l2	Gstm5	Loxl3	Olfr1412	Rassf2	Thumpd2	Wnt10a
Arl13a	Chn2	Etfb	Hdac7	Lrch3	Olfr279	Rbm26	Tjp2	Wnt3
Arrb1	Cib2	Fam129c	Hdc	Lrmp	OR5BS1P	Rhoa	Tmem106b	Xkrx
Arsg	Cldnd1	Fbxo17	Hnrnpa1	Lrrc72	Otx1	Rimklb	Tmem154	Zap70
Asap1	Cldnd2	Fbxo27	Htra2	Lzts1	Papolg	Rnf219	Tmem178	Zbed4
Atp1a1	Colgalt1	Fcmr	Ifng	Mdk	Pappa	Rreb1	Tmem266	Zfp362
Atrx	Ctla4	Foxp1	Iigp1	Mfap5	Parp11	Rrm2	Tnfaip3	Zfp395
Atxn7	Cyp11a1	Frrs1l	Ikzf2	Mmd	Pdcd1	Scin	Tnfaip8	Zfp536
