# Supplementary material for: Lysophosphatidylserines derived from microbiota in Crohn’s disease elicit pathological Th1 response
Source: J Exp Med. 2022 May 24;219(7):e20211291. doi: 10.1084/jem.20211291 (PMC9134096; doi:10.1084/jem.20211291)
Supplement: Table S7 — shows upregulated genes in LysoPS-treated Th1 cells. [file JEM_20211291_TableS7.xlsx]

## Sheet: Sheet1
										Table S7. Upregulated genes in LysoPS-treated Th1 cells
Gene name	Log2(fold change)		Gene name	Log2(fold change)		Gene name	Log2(fold change)		Gene name	Log2(fold change)		Gene name	Log2(fold change)		Gene name	Log2(fold change)		Gene name	Log2(fold change)		Gene name	Log2(fold change)
Mir6385	9225.19		Prss2	4.37165		Enpp2	3.26106		Icosl	2.80971		Cysltr1	2.52364		Ociad2	2.35492		Kmo	2.14393		Rnf151	2.05949
Snora3	946.212		Slc38a3	4.36802		Tns4	3.25559		Flt3	2.80252		Abcc3	2.51449		Tnfrsf23	2.35237		Rab26	2.14393		Celf5	2.0573
Snora81	267.04		Bst1	4.36727		Il1r2	3.23926		E230016K23Rik	2.7852		Ccdc74a	2.51359		Zfp945	2.34888		Tcea3	2.14393		M1ap	2.05646
Gm5643	195.273		Gm21975	4.32155		Gm4013	3.23291		Nostrin	2.77917		H19	2.50295		Itgb5	2.34106		Noxred1	2.14393		Gm11346	2.05375
Snord17	86.8402		Serpinb9b	4.28769		Fgfr3	3.21153		Art3	2.77917		Fgl2	2.48849		Tgm1	2.32677		6430550D23Rik	2.1439		Nsdhl	2.05331
Snora74a	34.7303		Gm5861	4.27259		Cxcr6	3.1852		Myo1h	2.77917		Gm4925	2.48161		Fndc3c1	2.32574		Nol4l	2.14109		4930429F24Rik	2.04764
Gm16894	14.5399		Casr	4.17727		2210408F21Rik	3.18431		Tnp2	2.77916		Tpm2	2.47058		Gm614	2.32542		Ecm1	2.13668		Ppt1	2.04712
Moxd1	13.5126		Ddn	4.17028		Mt3	3.17619		Rab33a	2.77916		Aldoc	2.46966		Hist1h3a	2.32472		Ssmem1	2.13399		Cyp2s1	2.04184
Gzma	12.0871		I830077J02Rik	4.16876		Smim24	3.17619		E130215H24Rik	2.77884		Tlr5	2.46312		Spaca1	2.32269		4933430I17Rik	2.13139		Padi1	2.04184
Gm11517	10.7196		Enah	4.11841		Gm5111	3.17619		Mir719	2.77857		Siglec15	2.46154		Pianp	2.31606		Prss30	2.13088		Acot6	2.04183
Scarna13	9.77555		5430427O19Rik	4.10258		5830454E08Rik	3.17619		4921531C22Rik	2.76726		1700001K23Rik	2.44373		Hist1h3d	2.30866		A630023P12Rik	2.12949		AU023762	2.04111
Muc13	8.48641		Fxyd1	4.0811		Coprs	3.17618		5430402O13Rik	2.76342		Slc35g2	2.43815		Padi3	2.30274		2010310C07Rik	2.12097		Pla2g4b	2.03748
Appbp2os	7.85349		Gm5547	4.01987		Raet1d	3.1628		Mettl21b	2.75883		Nmb	2.43799		Sv2c	2.3		Cabp4	2.11746		Fcrl1	2.03338
Bdh2	7.74243		4932438H23Rik	3.99153		Fam71e1	3.15988		Il21	2.73389		Kcnab3	2.43754		Bcl2a1a	2.2986		Copz2	2.11746		Mocos	2.03023
Serpinb5	7.46142		D6Ertd527e	3.98783		Kbtbd13	3.15403		Rsph1	2.72246		Fbxo15	2.43637		Cyp2d22	2.29806		Nudt12	2.11746		Cryab	2.02919
Pparg	7.31916		Gm15441	3.97255		Cxcr3	3.14782		Fam161a	2.71585		S100a6	2.42864		4930486L24Rik	2.29707		Ccdc63	2.11605		Glrx	2.02698
Gm10037	7.14664		2010005H15Rik	3.97024		Cyp11a1	3.14009		P2ry14	2.71482		Lilrb4a	2.3985		Rab15	2.29534		4931428F04Rik	2.11365		S100a3	2.02483
Guca1a	7.10433		AI839979	3.97022		Ubd	3.10715		Psma8	2.71206		Card9	2.39276		Ctla2a	2.29295		Il24	2.1119		Scrt1	2.02482
Upp1	6.55414		Pygl	3.93054		Rnase4	3.09681		Itgam	2.70698		Gprasp2	2.38231		Dpf1	2.29052		Vim	2.10769		Tnfrsf8	2.02293
1700112H15Rik	6.55091		Emp1	3.92063		Sept5	3.09678		Nqo2	2.70252		Apom	2.38215		BC049352	2.28165		2310010G23Rik	2.10189		Myl10	2.02279
Cdh17	6.37935		Sox5os3	3.87709		Pbld1	3.09306		Fgf11	2.69623		Ankrd34b	2.38215		Egln3	2.28101		P2rx1	2.10107		Spo11	2.02276
Vmn2r29	6.35235		Tmem40	3.85017		Il1r1	3.07712		1700028E10Rik	2.69091		Foxd2	2.38215		Cldn10	2.26872		Serpinf1	2.09926		A630066F11Rik	2.01566
Slc44a3	6.26834		Tnnt3	3.81301		Etv1	3.04862		Ctsw	2.68411		9230117E06Rik	2.38215		Impg2	2.26102		Alms1-ps2	2.09829		Hey1	2.01445
Pde1a	6.01963		Dpep2	3.80905		Zmynd10	3.04067		Fkbp9	2.67991		Kcnj8	2.38214		Capn3	2.25893		Gm16548	2.09227		Tgm2	2.01186
Gm590	5.95537		Myof	3.73167		H2-Q2	3.0223		Ly6c1	2.66806		Olfr99	2.38214		Endou	2.25031		Gcnt1	2.09068		Pde2a	2.01161
Gm5483	5.95537		Il23r	3.70315		Cyct	3.01389		Slc13a3	2.66472		1700007K09Rik	2.38214		Gm10658	2.2498		Fut4	2.08896		B3gnt5	2.01137
Myo1f	5.86371		Terc	3.66051		Rnd2	2.97768		Zfp939	2.64971		Ctrl	2.38214		D630039A03Rik	2.24576		Exph5	2.08721		Magi2	2.01004
Insl5	5.5593		H60b	3.62967		1810021B22Rik	2.97767		Gm29684	2.64671		Ripply3	2.38214		Hip1	2.23587		Fbxo27	2.08607		Mtus2	2.00618
Pltp	5.55832		Gm5416	3.57322		Lmod3	2.96653		Xpnpep2	2.64585		Slc35g3	2.38214		AA986860	2.23218		Spink2	2.08439		B430306N03Rik	2.00559
Cstad	5.5462		Gm13031	3.57322		Fgd5	2.96604		Zfp114	2.64474		Gsta4	2.38214		Mmp28	2.23136		Gm5595	2.08438		Wasf1	2.00301
Klrc1	5.29048		Gm6251	3.57322		C86187	2.96115		Gm4787	2.6365		Catsper2	2.38214		Atp6v0d2	2.21785		Serp2	2.08437
Pigz	5.08981		Morn3	3.57322		Clic5	2.93798		Bnip3	2.63343		1700001G17Rik	2.38214		Tmevpg1	2.21199		Il31	2.08437
Klrb1b	5.06202		2010109A12Rik	3.57321		Ghrl	2.92591		B3galnt1	2.62036		Gdpd3	2.38214		Sycp3	2.20927		Fam132b	2.08437
Rorc	5.04917		Gm9895	3.57321		Pdpn	2.92132		Drc1	2.62036		Gm6525	2.38214		1600014C23Rik	2.20215		Spdya	2.08437
Ltb4r1	5.0025		Tbc1d22bos	3.57321		Il4i1	2.91752		B3gnt3	2.62035		Cox7a1	2.38214		Capn5	2.19892		Nts	2.08437
Hbb-b2	4.82551		1700056E22Rik	3.5732		Mcemp1	2.91359		Adgrg5	2.61987		Dnajb3	2.38214		Plac8	2.19647		Gpc2	2.08437
Gm1045	4.7643		Arl9	3.56344		Prf1	2.91151		Bcl2l15	2.61805		Tnfrsf26	2.38214		Lrrc8e	2.18901		3110070M22Rik	2.08437
2900011O08Rik	4.76429		A930004D18Rik	3.55178		Cxcr2	2.90761		Maf	2.60547		Clic3	2.38214		Fam19a3	2.18768		Morn2	2.08437
Gap43	4.76429		Rpp25	3.54379		Sept4	2.88634		Alpk2	2.60366		Nradd	2.38214		Cyp1a1	2.1837		Baiap2l1	2.08437
Mir1957b	4.76429		9530062K07Rik	3.51439		Spats2l	2.86821		Gm7904	2.59158		4930573O16Rik	2.38214		Akr1c18	2.18363		B3gnt8	2.08343
Ifitm5	4.76427		Fkbp1b	3.49215		Pcyt1b	2.85935		Arrb1	2.58955		Gzmc	2.38214		2310039L15Rik	2.18362		Zfp619	2.07477
Tmem171	4.76426		Il17f	3.46811		Tgfb3	2.85857		Fcgr4	2.58156		Gm11944	2.38214		Padi2	2.18208		Slc10a1	2.06984
Lair1	4.76262		Itga7	3.45899		Tigd5	2.85857		Rhd	2.57137		Smc2os	2.38214		Tmsb15b1	2.18124		Gm14305	2.0687
B3galt2	4.74777		1700007K13Rik	3.40111		Ctnnal1	2.85857		Lilr4b	2.57086		Krt18	2.38214		Chn1	2.17077		Chl1	2.06366
8430426J06Rik	4.73182		Gm19705	3.3747		S100a4	2.85857		Tmem176b	2.56711		Mxra7	2.38213		Cd160	2.17059		Ncmap	2.06334
Hist1h1e	4.71062		Cpne6	3.36104		Adora3	2.85849		Tmem202	2.56669		Cd200r1	2.38213		Tmem239	2.16865		Ffar2	2.06295
Lincpint	4.58284		Tmem163	3.30854		1700022H01Rik	2.84697		Rln3	2.5657		A630095N17Rik	2.38212		Malt1	2.16599		Lincred1	2.06259
Cacnb2	4.51362		Katnal2	3.27545		1700008J07Rik	2.82879		Hoxa4	2.54396		Platr14	2.38193		Ctla2b	2.15398		Casp6	2.06146
Ccdc159	4.4675		Car5b	3.27545		4933406C10Rik	2.82678		Gpnmb	2.54096		Gria3	2.38072		Nfia	2.15148		Ccr5	2.06094
Rasl11a	4.39916		Nme5	3.26273		Prdm1	2.8179		Gm38431	2.52994		Gm4980	2.36772		Fam114a1	2.1491		1700097N02Rik	2.06023
