# Supplementary material for: Lysophosphatidylserines derived from microbiota in Crohn’s disease elicit pathological Th1 response
Source: J Exp Med. 2022 May 24;219(7):e20211291. doi: 10.1084/jem.20211291 (PMC9134096; doi:10.1084/jem.20211291)
Supplement: Table S9 — shows characteristics of the subjects participating in the shotgun-seq analysis. [file JEM_20211291_TableS9.xlsx]

## Sheet: Table S9
Table S9. Characteristics of the subjects participating in the shotgun-seq analysis
		HC ( n = 40)	CD (n = 43)	p
	Age, mean (±SD)	36 (12)	37 (13)	n.s.a
	Sex, male / female, n (%)	30 (75) / 10 (25)	37 (86) / 6 (14)	n.s.b
	Location of disease (L1, L2, L3, and L4), n (%)	―	14 (33), 9 (21), 19 (44), 1 (2)
	CDAI, mean (±SD)	―	120 (74)
	Medications
	Mesalamine , n (%)	―	35 (81)
	Systemic steroids , n (%)	―	1 (2)
	Azathioprine , n (%)	―	10 (23)
	Anti-TNF-α (infliximab, adalimumab) , n (%)	―	13 (30.2), 10 (23)
	Ustekinumab , n (%)	―	1 (2)
	CDAI, Crohn's disease activity index.
	a ; Student's t test
	b; Fisher's exact test
