# Supplementary material for: Lysophosphatidylserines derived from microbiota in Crohn’s disease elicit pathological Th1 response
Source: J Exp Med. 2022 May 24;219(7):e20211291. doi: 10.1084/jem.20211291 (PMC9134096; doi:10.1084/jem.20211291)
Supplement: Table S10 — shows characteristics of patients with CD. [file JEM_20211291_TableS10.xlsx]

## Sheet: Table10
Table S10. Characteristics of patients with CD
	Characteristics of the study subjects in lipidomic analysis of human feces.					Characteristics of the study subjects in metabolic analysis of human blood.
		HC ( n = 12)	CD (n = 11)	P			CD (n = 3)
	Age, mean (±SD)	36 (3.8)	35 (8.2)	n.s.a		Age, mean (±SD)	36 (14.7)
	Location of disease (L1, L2, L3, and L4), n (%)	―	1 (9), 1 (9), 9 (82), 1 (9)			Location of disease (L1, L2, L3, and L4), n (%)	1 (33), 0 (0), 2 (67), 0 (0)
	CDAI, mean (±SD)	―	120 (78)			CDAI, mean (±SD)	147.6 (72.2)
	Medications					Medications
	5-ASA , n (%)	―	4 (36)			5-ASA , n (%)	0 (0)
	Systemic steroids , n (%)	―	1 (9)			Systemic steroids , n (%)	0 (0)
	Azathioprine , n (%)	―	0 (0)			Azathioprine , n (%)	0 (0)
	6-MP , n (%)	―	0 (0)			6-MP , n (%)	1 (33)
	Anti-TNF-α (infliximab, adalimumab) , n (%)	―	2 (18), 5 (46)			Anti-TNF-α (infliximab, adalimumab) , n (%)	0 (0), 1 (33)
	Ustekinumab , n (%)	―	1 (9)			Ustekinumab , n (%)	0 (0)
	Vedolizumab , n (%)	―	1 (9)			Vedolizumab , n (%)	0 (0)
	CDAI, Crohn's disease activity index.
	a ; Student's t test
