# Supplementary material for: Lysophosphatidylserines derived from microbiota in Crohn’s disease elicit pathological Th1 response
Source: J Exp Med. 2022 May 24;219(7):e20211291. doi: 10.1084/jem.20211291 (PMC9134096; doi:10.1084/jem.20211291)
Supplement: Table S11 — lists internal standards used in the lipidomic analysis. [file JEM_20211291_TableS11.xlsx]

## Sheet: Sheet2 (2)
Table S11. List of internal standards used in the lipidomic analysis
	Reagent	Final concentration （ng/ml)	Company's name and location
	Palmitic acid-d4	250	Cambridge Isotope Laboratories (Tewksbury, MA, USA)
	Arachidonic acid-d8	250	Cayman Chemical (Ann Arbor, MI, USA)
	C12 Glucosyl (β) Ceramide (d18:1/12:0)	100	Avanti Polar Lipids (Alabaster, AL, USA)
	8,9-Monoacylglycerol (17:1-MG)	50	Avanti Polar Lipids (Alabaster, AL, USA)
	Sphingosine (d17:1)	50	Avanti Polar Lipids (Alabaster, AL, USA)
	Ceramide (d18:1/17:0)	200	Avanti Polar Lipids (Alabaster, AL, USA)
	Sphingomyelin (d18:1/17:0)	200	Avanti Polar Lipids (Alabaster, AL, USA)
	Acidonoyl Ethanolamide 18:1-d4	50	Cayman Chemical (Ann Arbor, MI, USA)
	Palmitoyl-L-camitine-(N-methyl-d3) hydrochloride	50	Sigma-Aldrich (St. Louis, MO, USA)
	17:1 (n7) Coenzyme A	50	Avanti Polar Lipids (Alabaster, AL, USA)
	17:1 Lysophosphatidylserine	25	Avanti Polar Lipids (Alabaster, AL, USA)
	17:1 Lysophosphatidylinositol	25	Avanti Polar Lipids (Alabaster, AL, USA)
	17:0-Lysophosphatidic Acid	25	Avanti Polar Lipids (Alabaster, AL, USA)
	16:0 D31-18:1 Phosphatidylethanolamine	25	Avanti Polar Lipids (Alabaster, AL, USA)
	16:0 D31-18:1 Phosphatidylcholine	25	Avanti Polar Lipids (Alabaster, AL, USA)
	16:0 D31-18:1 Phosphatidylinositol	25	Avanti Polar Lipids (Alabaster, AL, USA)
	Phosphatidylglycerol (15:0/15:0)	25	Avanti Polar Lipids (Alabaster, AL, USA)
	16:0 D31-18:1 Phosphatidylserine	25	Avanti Polar Lipids (Alabaster, AL, USA)
	16:0 D31-18:1 Phosphatidic Acid	25	Avanti Polar Lipids (Alabaster, AL, USA)
	1,3-18:1 D5 Diacylglycerol	25	Avanti Polar Lipids (Alabaster, AL, USA)
	17:1 Lysophosphatidylglycerol	25	Avanti Polar Lipids (Alabaster, AL, USA)
	17:1 Lysophosphatidylethanolamine	25	Avanti Polar Lipids (Alabaster, AL, USA)
	17:1 Lysophosphatidylcholine	25	Avanti Polar Lipids (Alabaster, AL, USA)
	C17:1 Sphingosine 1-phosphate	25	Avanti Polar Lipids (Alabaster, AL, USA)
	C17 Mono-Sulfo Galactosyl (beta) Ceramide (d18:1/17:0) (anmonium salt)	25	Avanti Polar Lipids (Alabaster, AL, USA)
	C17 Lactosyl (β) Ceramide (d18:1/17:0)	250	Avanti Polar Lipids (Alabaster, AL, USA)
	C17 Glucosyl (β) Ceramide (d18:1/17:0)	250	Avanti Polar Lipids (Alabaster, AL, USA)
	cholesterol-d7	250	Avanti Polar Lipids (Alabaster, AL, USA)
	14:0 bis (monomyristoylglycero) phosphate (S, R)	25	Avanti Polar Lipids (Alabaster, AL, USA)
	C18:0 GM1 Ganglioside-d5	50	Avanti Polar Lipids (Alabaster, AL, USA)
